# Supplementary material for: Characterization of Genes Related to Intramuscular Fat Deposition in Muscles of Piglets Under Cold Exposure by Whole Transcriptome Sequencing
Source: Curr Issues Mol Biol. 2026 Apr 29;48(5):463. doi: 10.3390/cimb48050463 (PMC13205075; doi:10.3390/cimb48050463)
Supplement: Supplementary file 1 [file cimb-48-00463-s001.zip]

Archive with 3 entries (3 files):
- Supplementary Figure S1.pdf
- Supplementary Table S3.xlsx
- cimb-4233424-Tables S1 and S2.xlsx
