# Supplementary material for: Characterization of Genes Related to Intramuscular Fat Deposition in Muscles of Piglets Under Cold Exposure by Whole Transcriptome Sequencing
Source: Curr Issues Mol Biol. 2026 Apr 29;48(5):463. doi: 10.3390/cimb48050463 (PMC13205075; doi:10.3390/cimb48050463)
Supplement: Supplementary file 1 [file cimb-48-00463-s001.zip › Supplementary Table S3.xlsx]

## Sheet: Sheet1
Supplementary Table S3. Normalize the comparison results of ADIPOQ between the control group and the cold exposure group.
	No.	FABP4*	PLIN1*	ADIPOQ*	ADIPOQ_normal
Control	1	13379	881	3441	1.00227
	2	10742	772	2275	0.790006
	3	13153	901	2886	0.838343
	Mean±SD				0.8769±0.1113
Cold	1	17007	347	1510	0.621582
	2	17846	291	1152	0.505517
	3	14185	152	700	0.476718
	Mean±SD				0.5346±0.0767
p value					0.0118
*Gene counts
