# Supplementary material for: Characterization of Genes Related to Intramuscular Fat Deposition in Muscles of Piglets Under Cold Exposure by Whole Transcriptome Sequencing
Source: Curr Issues Mol Biol. 2026 Apr 29;48(5):463. doi: 10.3390/cimb48050463 (PMC13205075; doi:10.3390/cimb48050463)
Supplement: Supplementary file 1 [file cimb-48-00463-s001.zip › cimb-4233424-Tables S1 and S2.xlsx]

## Sheet: Table S1
Supplementary Table S1. Samples overview of swine.
ID	Breed	Gender	Treat	Body weight(kg)	Fever	Cough	Hematoxylin-eosin (HE)-stained tissue slides	Whole transcriptome joint analysis	Real-time Quantitative PCR Verify mRNA
1	Yorkshire	male	cold 10℃	16.2	no	no	no	no	no
2	Yorkshire	male	cold 10℃	12.2	no	no	no	no	no
3	Yorkshire	male	cold 10℃	11.3	no	no	no	no	no
4	Yorkshire	male	cold 10℃	11.3	no	no	longissimus dorsi muscle	longissimus dorsi muscle	longissimus dorsi muscle
5	Yorkshire	male	cold 10℃	14.1	no	no	longissimus dorsi muscle	longissimus dorsi muscle	longissimus dorsi muscle
6	Yorkshire	male	cold 10℃	14	no	no	longissimus dorsi muscle	longissimus dorsi muscle	longissimus dorsi muscle
7	Yorkshire	male	control 25℃	11.2	no	no	longissimus dorsi muscle	longissimus dorsi muscle	longissimus dorsi muscle
8	Yorkshire	male	control 25℃	12	no	no	longissimus dorsi muscle	longissimus dorsi muscle	longissimus dorsi muscle
9	Yorkshire	male	control 25℃	14.8	no	no	longissimus dorsi muscle	longissimus dorsi muscle	longissimus dorsi muscle
10	Yorkshire	male	control 25℃	11.3	no	no	no	no	no
11	Yorkshire	male	control 25℃	14	no	no	no	no	no
12	Yorkshire	male	control 25℃	13.5	no	no	no	no	no
Feedstuff: Crude protein >41.5, Coarse fiber <12.0, Crude ash <20, Moisture <14, Calcium 2.0-6.0, Total phosphorus >0.7

## Sheet: Table S2
Supplementary Table S2. Artificial climate chamber data.
ID	Time	Control(℃)	Cold(℃)
30094258	2024-11-19 09:08:33	8.7	8	prepare
30094258	2024-11-19 09:38:33	8.9	8.4
30094258	2024-11-19 10:08:33	9	8.8
30094258	2024-11-19 10:38:33	9	9.1
30094258	2024-11-19 11:08:33	9.1	9.4
30094258	2024-11-19 11:38:33	9.3	9.9
30094258	2024-11-19 12:08:33	9.3	10.1
30094258	2024-11-19 12:38:33	9.4	9.8
30094258	2024-11-19 13:08:33	9.4	9.4
30094258	2024-11-19 13:38:33	9.3	9.1
30094258	2024-11-19 14:08:33	9.2	8.7
30094258	2024-11-19 14:38:33	9	8.4
30094258	2024-11-19 15:08:33	8.7	8
30094258	2024-11-19 15:38:33	8.6	7.7
30094258	2024-11-19 16:08:33	8.4	7.5
30094258	2024-11-19 16:38:33	8.4	7.3
30094258	2024-11-19 17:08:33	8.3	7.3
30094258	2024-11-19 17:38:33	8.3	7.2
30094258	2024-11-19 18:08:33	8.2	7.1
30094258	2024-11-19 18:38:33	8.2	7.1
30094258	2024-11-19 19:08:33	8.1	7.1
30094258	2024-11-19 19:38:33	8	7
30094258	2024-11-19 20:08:33	7.9	6.9
30094258	2024-11-19 20:38:33	7.9	6.9
30094258	2024-11-19 21:08:33	7.9	6.9
30094258	2024-11-19 21:38:33	7.9	6.9
30094258	2024-11-19 22:08:33	7.9	6.9
30094258	2024-11-19 22:38:33	7.9	6.8
30094258	2024-11-19 23:08:33	7.8	6.8
30094258	2024-11-19 23:38:33	7.8	6.8
30094258	2024-11-20 00:08:33	7.9	6.8
30094258	2024-11-20 00:38:33	7.8	6.8
30094258	2024-11-20 01:08:33	7.9	6.8
30094258	2024-11-20 01:38:33	7.8	6.8
30094258	2024-11-20 02:08:33	7.7	6.8
30094258	2024-11-20 02:38:33	7.7	6.7
30094258	2024-11-20 03:08:33	7.7	6.7
30094258	2024-11-20 03:38:33	7.7	6.7
30094258	2024-11-20 04:08:33	7.6	6.7
30094258	2024-11-20 04:38:33	7.6	6.6
30094258	2024-11-20 05:08:33	7.6	6.6
30094258	2024-11-20 05:38:33	7.5	6.6
30094258	2024-11-20 06:08:33	7.5	6.6
30094258	2024-11-20 06:38:33	7.5	6.5
30094258	2024-11-20 07:08:33	7.4	6.5
30094258	2024-11-20 07:38:33	7.5	6.6
30094258	2024-11-20 08:08:34	7.9	7
30094258	2024-11-20 08:38:34	8.1	7.6
30094258	2024-11-20 09:08:34	8.3	8.1
30094258	2024-11-20 09:38:34	12.3	8.4
30094258	2024-11-20 10:08:34	11	8.9
30094258	2024-11-20 10:38:34	9.9	9.4
30094258	2024-11-20 11:08:34	9.8	9.8
30094258	2024-11-20 11:38:34	9.8	10.3
30094258	2024-11-20 12:08:34	9.9	10.5
30094258	2024-11-20 12:38:34	9.9	10.3
30094258	2024-11-20 13:08:34	9.9	10
30094258	2024-11-20 13:38:34	9.8	9.7
30094258	2024-11-20 14:08:34	9.6	9.3
30094258	2024-11-20 14:38:34	9.4	9
30094258	2024-11-20 15:08:34	9.2	8.7
30094258	2024-11-20 15:38:34	8.9	8.3
30094258	2024-11-20 16:08:34	8.6	8
30094258	2024-11-20 16:38:34	8.5	7.8
30094258	2024-11-20 17:08:34	8.4	7.7
30094258	2024-11-20 17:38:34	8.3	7.6
30094258	2024-11-20 18:08:34	8.3	7.5
30094258	2024-11-20 18:38:34	8.2	7.5
30094258	2024-11-20 19:08:34	8.2	7.4
30094258	2024-11-20 19:38:34	8.1	7.4
30094258	2024-11-20 20:08:34	8.1	7.4
30094258	2024-11-20 20:38:34	8	7.3
30094258	2024-11-20 21:08:34	8	7.3
30094258	2024-11-20 21:38:34	8	7.3
30094258	2024-11-20 22:08:34	8	7.3
30094258	2024-11-20 22:38:34	8	7.3
30094258	2024-11-20 23:08:34	7.9	7.2
30094258	2024-11-20 23:38:34	7.9	7.2
30094258	2024-11-21 00:08:34	7.9	7.2
30094258	2024-11-21 00:38:34	7.8	7.2
30094258	2024-11-21 01:08:34	7.9	7.2
30094258	2024-11-21 01:38:34	7.9	7.2
30094258	2024-11-21 02:08:34	7.9	7.2
30094258	2024-11-21 02:38:34	7.9	7.2
30094258	2024-11-21 03:08:34	7.9	7.2
30094258	2024-11-21 03:38:34	7.8	7.1
30094258	2024-11-21 04:08:34	7.8	7.1
30094258	2024-11-21 04:38:34	7.8	7.1
30094258	2024-11-21 05:08:34	7.8	7.1
30094258	2024-11-21 05:38:34	7.8	7.1
30094258	2024-11-21 06:08:34	7.8	7.1
30094258	2024-11-21 06:38:34	7.8	7.1
30094258	2024-11-21 07:08:34	7.8	7.1
30094258	2024-11-21 07:38:34	7.8	7.1
30094258	2024-11-21 08:08:34	7.8	7.2
30094258	2024-11-21 08:38:34	7.8	7.2
30094258	2024-11-21 09:08:34	7.9	7.4
30094258	2024-11-21 09:38:34	8	7.6
30094258	2024-11-21 10:08:34	8.1	7.8
30094258	2024-11-21 10:38:34	8.2	8.1
30094258	2024-11-21 11:08:34	8.2	7.9
30094258	2024-11-21 11:38:34	8.1	7.7
30094258	2024-11-21 12:08:34	8.1	7.6
30094258	2024-11-21 12:38:34	8.1	7.5
30094258	2024-11-21 13:08:34	8	7.5
30094258	2024-11-21 13:38:34	8	7.5
30094258	2024-11-21 14:08:34	8	7.6
30094258	2024-11-21 14:38:34	8	7.5
30094258	2024-11-21 15:08:34	7.9	7.4
30094258	2024-11-21 15:38:34	7.9	7.3
30094258	2024-11-21 16:08:34	7.8	7.2
30094258	2024-11-21 16:38:34	7.8	7.2
30094258	2024-11-21 17:08:34	7.8	7.2
30094258	2024-11-21 17:38:34	7.8	7.1
30094258	2024-11-21 18:08:34	7.7	7.1
30094258	2024-11-21 18:38:34	7.7	7.1
30094258	2024-11-21 19:08:34	7.7	7.1
30094258	2024-11-21 19:38:34	7.7	7.1
30094258	2024-11-21 20:08:34	7.6	7
30094258	2024-11-21 20:38:34	7.6	7
30094258	2024-11-21 21:08:34	7.6	7
30094258	2024-11-21 21:38:34	7.6	7
30094258	2024-11-21 22:08:34	7.5	6.9
30094258	2024-11-21 22:38:34	7.5	6.9
30094258	2024-11-21 23:08:34	7.5	6.8
30094258	2024-11-21 23:38:34	7.4	6.8
30094258	2024-11-22 00:08:34	7.4	6.8
30094258	2024-11-22 00:38:34	7.4	6.8
30094258	2024-11-22 01:08:34	7.3	6.7
30094258	2024-11-22 01:38:34	7.3	6.7
30094258	2024-11-22 02:08:34	7.3	6.7
30094258	2024-11-22 02:38:34	7.2	6.6
30094258	2024-11-22 03:08:34	7.2	6.6
30094258	2024-11-22 03:38:34	7.2	6.6
30094258	2024-11-22 04:08:34	7.2	6.5	start control temperature
30094258	2024-11-22 04:38:34	10.8	9.4
30094258	2024-11-22 05:08:34	16.9	13.8
30094258	2024-11-22 05:38:34	18	16
30094258	2024-11-22 06:08:34	17.6	16.8
30094258	2024-11-22 06:38:34	17.9	17.3
30094258	2024-11-22 07:08:34	18.3	17.8
30094258	2024-11-22 07:38:34	21.9	14.7
30094258	2024-11-22 08:08:34	24.6	12.3
30094258	2024-11-22 08:38:34	25.6	11.6
30094258	2024-11-22 09:08:34	25.9	11.5
30094258	2024-11-22 09:38:34	26.5	11.6
30094258	2024-11-22 10:08:34	26.8	11.9
30094258	2024-11-22 10:38:34	26.3	12.1
30094258	2024-11-22 11:08:34	23.9	11.9
30094258	2024-11-22 11:38:34	27.2	13.2
30094258	2024-11-22 12:08:34	26.1	13.5
30094258	2024-11-22 12:38:34	25.4	13.7
30094258	2024-11-22 13:08:34	25.2	13.2
30094258	2024-11-22 13:38:34	25.7	12.8
30094258	2024-11-22 14:08:34	25.8	12.5
30094258	2024-11-22 14:38:34	24.9	12.2
30094258	2024-11-22 15:08:34	25.4	11.7
30094258	2024-11-22 15:38:34	25.4	11.3
30094258	2024-11-22 16:08:34	24.6	10.9
30094258	2024-11-22 16:38:34	25.4	10.7
30094258	2024-11-22 17:08:34	25.5	10.8
30094258	2024-11-22 17:38:34	24.9	10.8
30094258	2024-11-22 18:08:34	25.4	10.8
30094258	2024-11-22 18:38:34	25.6	10.8
30094258	2024-11-22 19:08:34	25.2	11
30094258	2024-11-22 19:38:34	25.5	10.9
30094258	2024-11-22 20:08:34	25.6	10.9
30094258	2024-11-22 20:38:34	25.1	10.8
30094258	2024-11-22 21:08:34	26	10.9
30094258	2024-11-22 21:38:34	25.6	11
30094258	2024-11-22 22:08:34	25.2	11
30094258	2024-11-22 22:38:34	26.2	11
30094258	2024-11-22 23:08:34	25.7	11
30094258	2024-11-22 23:38:34	25.3	11
30094258	2024-11-23 00:08:34	26.2	11
30094258	2024-11-23 00:38:34	25.5	10.7
30094258	2024-11-23 01:08:34	25.7	10.8
30094258	2024-11-23 01:38:34	26.3	10.8
30094258	2024-11-23 02:08:34	25.6	10.8
30094258	2024-11-23 02:38:34	26	10.8
30094258	2024-11-23 03:08:34	25.9	10.9
30094258	2024-11-23 03:38:34	25.3	10.7
30094258	2024-11-23 04:08:34	26.3	10.6
30094258	2024-11-23 04:38:34	25.8	10.7
30094258	2024-11-23 05:08:34	25.4	10.7
30094258	2024-11-23 05:38:34	26.3	10.5
30094258	2024-11-23 06:08:34	25.3	10.8
30094258	2024-11-23 06:38:34	24.8	10.5
30094258	2024-11-23 07:08:34	24.8	10.4
30094258	2024-11-23 07:38:34	25.2	10.8
30094258	2024-11-23 08:08:34	25.7	11.2
30094258	2024-11-23 08:38:34	26	11.7
30094258	2024-11-23 09:08:34	23.5	12.3
30094258	2024-11-23 09:38:34	25.7	12.8
30094258	2024-11-23 10:08:34	26.2	13.2
30094258	2024-11-23 10:38:34	26.2	13.8
30094258	2024-11-23 11:08:34	26.2	14.1
30094258	2024-11-23 11:38:34	26.2	14.6
30094258	2024-11-23 12:08:34	26.4	15.1
30094258	2024-11-23 12:38:34	26.5	15
30094258	2024-11-23 13:08:34	26.4	14.5
30094258	2024-11-23 13:38:34	26.9	14.2
30094258	2024-11-23 14:08:34	26.9	13.8
30094258	2024-11-23 14:38:34	26.7	13.3	Start treat swine
30094258	2024-11-23 15:08:34	26.7	12.9
30094258	2024-11-23 15:38:34	26.2	12.5
30094258	2024-11-23 16:08:34	26	12.3
30094258	2024-11-23 16:38:34	25.8	12.1
30094258	2024-11-23 17:08:34	26	12
30094258	2024-11-23 17:38:34	25.9	11.8
30094258	2024-11-23 18:08:34	26.1	11.6
30094258	2024-11-23 18:38:34	25.8	11.6
30094258	2024-11-23 19:08:34	25.8	11.8
30094258	2024-11-23 19:38:34	25.8	11.9
30094258	2024-11-23 20:08:34	26	12.3
30094258	2024-11-23 20:38:34	26.1	12
30094258	2024-11-23 21:08:34	26.4	11.8
30094258	2024-11-23 21:38:34	26.4	11.7
30094258	2024-11-23 22:08:34	26.5	11.5
30094258	2024-11-23 22:38:35	26.4	11.7
30094258	2024-11-23 23:08:35	26.3	11.8
30094258	2024-11-23 23:38:35	26	11.6
30094258	2024-11-24 00:08:35	25.8	11.4
30094258	2024-11-24 00:38:35	25.7	11.3
30094258	2024-11-24 01:08:35	25.9	11.5
30094258	2024-11-24 01:38:35	25.7	11.6
30094258	2024-11-24 02:08:35	25.5	11.5
30094258	2024-11-24 02:38:35	25.9	12.1
30094258	2024-11-24 03:08:35	26.2	12.5
30094258	2024-11-24 03:38:35	26.3	11.9
30094258	2024-11-24 04:08:35	26.2	11.8
30094258	2024-11-24 04:38:35	26.2	11.6
30094258	2024-11-24 05:08:35	26.1	11.5
30094258	2024-11-24 05:38:35	26	11.3
30094258	2024-11-24 06:08:35	26	11.1
30094258	2024-11-24 06:38:35	25.8	11.4
30094258	2024-11-24 07:08:35	25.7	11.5
30094258	2024-11-24 07:38:35	25.8	11.6
30094258	2024-11-24 08:08:35	26.3	11.9
30094258	2024-11-24 08:29:00	27	12.1
30094258	2024-11-24 08:38:35	26	12.3
30094258	2024-11-24 09:08:35	27.3	12.6
30094258	2024-11-24 09:38:35	26.6	13.2
30094258	2024-11-24 10:08:35	26.6	13.7
30094258	2024-11-24 10:38:35	26.5	14.3
30094258	2024-11-24 11:08:35	26.8	14.5
30094258	2024-11-24 11:38:35	27.2	14.9
30094258	2024-11-24 12:08:35	27.3	15.1
30094258	2024-11-24 12:38:35	27	14.8
30094258	2024-11-24 13:08:35	27	14.5
30094258	2024-11-24 13:38:35	26.9	13.9
30094258	2024-11-24 14:08:35	26.9	13.5
30094258	2024-11-24 14:38:35	26.6	13
30094258	2024-11-24 15:08:35	26.3	12.9
30094258	2024-11-24 15:38:35	26	12.5
30094258	2024-11-24 16:08:35	26	12.4
30094258	2024-11-24 16:38:35	25.9	12.2
30094258	2024-11-24 17:08:35	25.9	11.9
30094258	2024-11-24 17:38:35	26	11.9
30094258	2024-11-24 18:08:35	26	11.9
30094258	2024-11-24 18:38:35	26	11.7
30094258	2024-11-24 19:08:35	26	11.9
30094258	2024-11-24 19:38:35	26	12
30094258	2024-11-24 20:08:35	26	11.9
30094258	2024-11-24 20:38:35	25.9	12
30094258	2024-11-24 21:08:35	26	12
30094258	2024-11-24 21:38:35	26	12
30094258	2024-11-24 22:08:35	26.3	11.9
30094258	2024-11-24 22:38:35	26	12.1
30094258	2024-11-24 23:08:35	25.9	12.1
30094258	2024-11-24 23:38:35	26	12
30094258	2024-11-25 00:08:35	25.9	11.9
30094258	2024-11-25 00:38:35	25.9	11.8
30094258	2024-11-25 01:08:35	26.1	11.7
30094258	2024-11-25 01:38:35	26	11.7
30094258	2024-11-25 02:08:35	26	12.6
30094258	2024-11-25 02:38:35	25.9	13
30094258	2024-11-25 03:08:35	25.9	12.7
30094258	2024-11-25 03:38:35	25.9	12.8
30094258	2024-11-25 04:08:35	26	12.7
30094258	2024-11-25 04:38:35	25.9	12.3
30094258	2024-11-25 05:08:35	25.9	12.2
30094258	2024-11-25 05:38:35	25.8	12.2
30094258	2024-11-25 06:08:35	26	12.1
30094258	2024-11-25 06:38:35	25.8	12.1
30094258	2024-11-25 07:08:35	25.5	11.9
30094258	2024-11-25 07:38:35	25.4	11.8
30094258	2024-11-25 08:08:35	25.4	11.8
30094258	2024-11-25 08:38:35	25.1	11.6
30094258	2024-11-25 09:08:35	24.8	10.9
30094258	2024-11-25 09:38:35	21	10.6
30094258	2024-11-25 10:08:35	26.2	10.5
30094258	2024-11-25 10:38:35	26.9	10.5
30094258	2024-11-25 11:08:35	26.1	10.6
30094258	2024-11-25 11:38:35	25.7	10.6
30094258	2024-11-25 12:08:35	25.8	10.6
30094258	2024-11-25 12:38:35	25.8	10.6
30094258	2024-11-25 13:08:35	25.9	10.5
30094258	2024-11-25 13:38:35	25.9	10.5
30094258	2024-11-25 14:08:35	26.2	10.5
30094258	2024-11-25 14:38:35	26.3	10.5
30094258	2024-11-25 15:08:35	26.1	10.5
30094258	2024-11-25 15:38:35	26.2	10.5
30094258	2024-11-25 16:08:35	26.2	10.4
30094258	2024-11-25 16:38:35	26.1	10.4
30094258	2024-11-25 17:08:35	25.7	10.4
30094258	2024-11-25 17:38:35	26.1	10.4
30094258	2024-11-25 18:08:35	26.1	10.4
30094258	2024-11-25 18:38:35	26.3	10.4
30094258	2024-11-25 19:08:35	26.3	10.4
30094258	2024-11-25 19:38:35	26.3	10.4
30094258	2024-11-25 20:08:35	26.2	10.4
30094258	2024-11-25 20:38:35	26.1	10.4
30094258	2024-11-25 21:08:35	26.2	10.4
30094258	2024-11-25 21:38:35	26.1	10.4
30094258	2024-11-25 22:08:35	26.3	10.5
30094258	2024-11-25 22:38:35	26.2	10.5
30094258	2024-11-25 23:08:35	25.9	10.6
30094258	2024-11-25 23:38:35	26.4	10.5
30094258	2024-11-26 00:08:35	26.4	10.5
30094258	2024-11-26 00:38:35	26.6	10.5
30094258	2024-11-26 01:08:35	26.6	10.5
30094258	2024-11-26 01:38:35	26.5	10.5
30094258	2024-11-26 02:08:35	26.7	10.5
30094258	2024-11-26 02:38:35	26.6	10.5
30094258	2024-11-26 03:08:35	26.5	10.5
30094258	2024-11-26 03:38:35	26.5	10.4
30094258	2024-11-26 04:08:35	26.6	10.5
30094258	2024-11-26 04:38:35	26.5	10.5
30094258	2024-11-26 05:08:35	26.4	10.5
30094258	2024-11-26 05:38:35	26.5	10.5
30094258	2024-11-26 06:08:35	26.5	10.5
30094258	2024-11-26 06:38:35	26.5	10.5
30094258	2024-11-26 07:08:36	26.4	10.4
30094258	2024-11-26 07:38:36	26.5	10.4
30094258	2024-11-26 08:08:36	26.6	10.4	complete
30094258	2024-11-26 08:38:36	24.3	10.4
